# Supplementary material for: Biocompatible Self-Assembled Hydrogen-Bonded Gels Based on Natural Deep Eutectic Solvents and Hydroxypropyl Cellulose with Strong Antimicrobial Activity
Source: Gels. 2022 Oct 17;8(10):666. doi: 10.3390/gels8100666 (PMC9601327; doi:10.3390/gels8100666)
Supplement: Supplementary file 1 [file gels-08-00666-s001.zip]

Archive with 1 entries (1 files):
- gels-1958644-supplementary.pdf
